# Supplementary material for: Combining Physiology and Transcriptome to Reveal Mechanisms of Hosta ‘Golden Cadet’ in Response to Alkali Stress
Source: Plants (Basel). 2025 Feb 15;14(4):593. doi: 10.3390/plants14040593 (PMC11858970; doi:10.3390/plants14040593)
Supplement: Supplementary file 1 [file plants-14-00593-s001.zip › Supplementary Material.xlsx]

## Sheet: Table S1
Supplemental table S1. Statistical of the raw and clean sequencing of the RNA-seq library
Sample	Raw Reads	Raw Bases(G)	Clean Reads	Clean Bases(G)	Error Rate(%)	Q20(%)	Q30(%)	GC pct(%)
C-1	20480359	6.14	19312187	5.79	0.01	98.73	96.26	48.01
C-2	22553732	6.77	21717864	6.52	0.01	98.74	96.32	48.21
C-3	23779937	7.13	22896821	6.87	0.01	98.79	96.47	48.51
A6 -1	19781456	5.93	18541660	5.56	0.01	98.71	96.28	45.21
A6-2	23187907	6.96	22388572	6.72	0.01	98.86	96.61	48.6
A6 -3	22835468	6.85	22125256	6.64	0.01	98.75	96.36	48.18
A12-1	23004689	6.9	22204286	6.66	0.01	98.76	96.37	48.13
A12-2	24574998	7.37	23422159	7.03	0.01	98.79	96.42	47.25
A12-3	25869052	7.76	25403184	7.62	0.01	98.89	96.74	48.11
A48-1	25304425	7.59	24465023	7.34	0.01	99.09	97.32	48.47
A48-2	23560916	7.07	22817265	6.85	0.01	99.2	97.53	48.83
A48-3	22668545	6.8	21903016	6.57	0.01	99.26	97.72	47.25
Note: Clean ratio = (Clean reads/Raw reads)%; rRNA ratio = [(Clean reads - rRNA trimed)/ Clean reads]%; Q20 = bases of Q ≥20 / all bases of sequencing.

## Sheet: Table S2
Supplemental table S2. Distribution of spliced transcript lengths
Type	min length	mean length	median length	max length	N50	N90	total nucleotides
Transcript	301	1126	766	16739	1649	481	297842108
Unigene	301	904	556	16739	1286	398	104564781

## Sheet: Table S3
Supplemental table S3. Differentially expressed TFs from the common DEGs
TFs	number	Percent
Others	108	0.17
MYB->MYB	42	0.07
AP2/ERF	41	0.06
WRKY	40	0.06
C2C2	33	0.05
C2H2	33	0.05
HB	32	0.05
NAC	32	0.05
bHLH	29	0.05
GARP	25	0.04
GNAT	22	0.03
B3->B3	19	0.03
bZIP	19	0.03
C3H	19	0.03
HSF	13	0.03
mTERF	13	0.02
LOB	12	0.02
Trihelix	12	0.02
NF	11	0.02
SBP	10	0.02
SET	10	0.02
TRAF	10	0.02
AUX/IAA	9	0.01
Tify	9	0.01
SWI/SNF	8	0.01
TCP	8	0.01
zf-HD	8	0.01
SNF2	7	0.01
634
note: others: transcription factor families that are not listed in the table or graph(the number of transcription factors less than 1%).

## Sheet: Table S4
Supplemental table S4. Primers of the qRT-PCR verification test.
Primer name	Sequence (5’→3’)	Primer name	Sequence (5’→3’)
HI Actin-F	AACCACCTTAATCTTCATGCTGCT	HI Actin-R	AAGATTCAGATGCCCAGAGGTCCT
Cluster-32038.43269-1F	GATCGAGCCAGTACGCCATT	Cluster-32038.43269-1R	TCGCTGCTGCTACGGTCTT
Cluster-32038.42853-2F	AAAACCCTCGTAATCCTAACCC	Cluster-32038.42853-2R	TGTGCTTGTCCTCGATGAACTT
Cluster-32038.44157-3F	AGACTCGGAGGGCGAGAAGT	Cluster-32038.44157-3R	TCGAATCTAGGGGCGAACTT
Cluster-32038.43247-4F	GAAGGTTCTTCTCGTCCAGTTG	Cluster-32038.43247-4R	GGCCTTTGATTTTGTTGCTG
Cluster-32038.44338-5F	GCTCCCACTGCCAAACCTA	Cluster-32038.44338-5R	ACTTCCCGACCTTCTTCACG
Cluster-32038.38748-6F	ACAGGTATTTAGTGGGGCTTGG	Cluster-32038.38748-6R	TCGGAATCTTCGGCTTTGA
Cluster-32038.47150-7F	TCGAGCCAGTACGCGATCA	Cluster-32038.47150-7R	TTCTTCACGGTGGAAGGGAG
Cluster-32038.45054-8F	CCTCAGAGCCCTCAAATCCT	Cluster-32038.45054-8R	CGAGTTGTAGCCCTTCTCCAGT
Cluster-32038.44855-10F	GAGAAGAAATGGGCTGTGCG	Cluster-32038.44855-10R	TTGGCTGAGCGGAAGGAA
Cluster-32038.40445-11F	GCTGCCTCTTCTCATCCTCC	Cluster-32038.40445-11R	CAATGAACTTGGCAATAGCGT
